# Supplementary material for: Physiological and Transcriptomic Dissection of Inflorescence Degeneration in Areca catechu L.: Aberrant Carbohydrate Redistribution and Disrupted Hormonal Homeostasis
Source: Plants (Basel). 2026 Jun 25;15(13):1962. doi: 10.3390/plants15131962 (PMC13364432; doi:10.3390/plants15131962)
Supplement: Supplementary file 1 [file plants-15-01962-s001.zip]

Archive with 6 entries (6 files):
- Figure S1_01.png
- Figure S2_01.png
- Figure S3_01.png
- Supplementary Table S1 Hormone Levels.xlsx
- Supplementary Table S2 Summary of RNA-seq quality and mapping statistics for all samples.xlsx
- Supplementary Table S3 Real-time PCR Primers.xlsx
