# Supplementary material for: Physiological and Transcriptomic Dissection of Inflorescence Degeneration in Areca catechu L.: Aberrant Carbohydrate Redistribution and Disrupted Hormonal Homeostasis
Source: Plants (Basel). 2026 Jun 25;15(13):1962. doi: 10.3390/plants15131962 (PMC13364432; doi:10.3390/plants15131962)
Supplement: Supplementary file 1 [file plants-15-01962-s001.zip › Supplementary Table S1 Hormone Levels.xlsx]

## Sheet: Sheet1
			Supplementary Table S1 Significant differences in plant hormone contents
			Hormone names		ZH1	ZH2	BY3	BY4	ZH5	ZH6
			abscisic acid	ABA	0.0430±0.0034c	0.0339±0.0063c	0.956±0.024a	0.769±0.028b	0.0502±0.0015c	0.0225±0.0020c
			12-oxo-phytodienoic acid	OPDA	0.241±0.080a	0.309±0.026a	0.51±0.26a	0.41±0.17a	0.398±0.020a	0.51±0.26a
			jasmonic acid	JA	0.00316±0.00074c	0.0135±0.0021bc	0.0444±0.0016a	0.048±0.012a	0.01290±0.00086bc	0.0211±0.0031b
			methyl jasmonate	MeJA	0.00244±0.00013b	0.00193±0.00093bc	0.00402±0.00066a	0.00276±0.00021ab	0.000545±0.000079c	0.00039±0.00017c
			salicylic acid	SA	0.0623±0.0085c	0.0477±0.0030c	0.0927±0.0011bc	0.062±0.013c	0.358±0.044a	0.158±0.049b
			gibberellin A7	GA7	0.0037±0.0012bc	0.0060±0.0010b	0.00114±0.00031c	0.00197±0.00027c	0.00536±0.00059b	0.0067±0.0018b
			gibberellin A8	GA8	0.00233±0.00065abc	0.00202±0.00044bc	0.00332±0.00046a	0.002681±0.000092ab	0.00167±0.00018bc	0.00138±0.00014c
			gibberellin A1	GA1	0.001864±0.000077a	0.00134±0.00035a	0.00117±0.00036a	0.00124±0.00038a	0.00215±0.00046a	0.00235±0.00044a
			gibberellin A9	GA9	0.00041±0.00017a	0.00033±0.00026a	0.00047±0.00017a	0.00035±0.00016a	0.00037±0.00011a	0.000485±0.000024a
			gibberellin A4	GA4	0.00032±0.00011a	0.00025±0.00013a	0.000177±0.000061a	0.0001383±0.0000058a	0.00021±0.00011a	0.00021±0.00011a
			cis-zeatin riboside	cZR	0.00516±0.00035ab	0.00577±0.00041a	0.0004930±0.0000072d	0.002030±0.000076c	0.004630±0.000097b	0.00498±0.00046ab
			cis-zeatin	tZR	0.001063±0.000075cd	0.001764±0.000045c	0.000381±0.000013d	0.000924±0.000027cd	0.00390±0.00043b	0.00559±0.00049a
			isopentenyl adenosine	iPR	0.001207±0.000015ab	0.00116±0.00017ab	0.000746±0.000061b	0.001028±0.000041ab	0.00182±0.00012a	0.00138±0.00072ab
			trans-zeatin	tZ	0.000252±0.000030cd	0.000407±0.000023c	0.000141±0.000017d	0.0001131±0.0000025d	0.000619±0.000027b	0.00098±0.00013a
			cis-zeatin	cZ	0.00000574±0.00000085a	0.0000057±0.0000022a	0.00000335±0.00000039a	0.0000042±0.0000012a	0.0000108±0.0000017a	0.0000132±0.0000067a
			indole-3-acetic acid	IAA	0.00560±0.00085a	0.00333±0.00020bc	0.002204±0.000059cd	0.00158±0.00017d	0.00285±0.00029bc	0.00350±0.00013b
			indole-3-acetyl-L-phenylalanine	IAAPhe	0.000053±0.000011a	0.0000485±0.0000040a	0.000074±0.000036a	0.000057±0.000016a	0.0000249±0.0000022a	0.0000283±0.0000047a
			indole-3-acetyl-L-leucine	IAALeu	0.0000475±0.0000029b	0.0000537±0.0000038ab	0.0000701±0.0000047a	0.0000608±0.0000047ab	0.0000568±0.0000083ab	0.0000510±0.0000042b
			indole-3-acetyl-L-tryptophan	IAATrp	0.000035±0.000011a	0.0000287±0.0000063a	0.000042±0.000023a	0.000044±0.000011a	0.0000292±0.0000068a	0.0000169±0.0000050a
