# Supplementary material for: Physiological and Transcriptomic Dissection of Inflorescence Degeneration in Areca catechu L.: Aberrant Carbohydrate Redistribution and Disrupted Hormonal Homeostasis
Source: Plants (Basel). 2026 Jun 25;15(13):1962. doi: 10.3390/plants15131962 (PMC13364432; doi:10.3390/plants15131962)
Supplement: Supplementary file 1 [file plants-15-01962-s001.zip › Supplementary Table S2 Summary of RNA-seq quality and mapping statistics for all samples.xlsx]

## Sheet: 测序数据统计表
Supplementary Table S2 Summary of RNA-seq quality and mapping statistics for all samples
Sample	Raw reads	Raw bases	Clean reads	Clean bases	Error rate(%)	Q20(%)	Q30(%)	GC content(%)	Total reads	Total mapped	Multiple mapped	Uniquely mapped
ZH1_1	41319004	6197850600	40528358	6059946262	0.0224	98.1	96.71	46.34	40528358	39071172(96.4%)	1318708(3.25%)	37752464(93.15%)
ZH1_2	40543384	6081507600	39860792	5957035233	0.022	98.23	96.92	46.44	39860792	38471253(96.51%)	1313526(3.3%)	37157727(93.22%)
ZH_3	39770172	5965525800	38873442	5808376596	0.0227	98.02	96.57	46.31	38873442	37313824(95.99%)	1250341(3.22%)	36063483(92.77%)
ZH2_1	40756950	6113542500	40037064	5983778047	0.0221	98.19	96.86	46.4	40037064	38567878(96.33%)	1404946(3.51%)	37162932(92.82%)
ZH2_2	39782594	5967389100	38987106	5824803373	0.0224	98.16	96.8	45.74	38987106	37493015(96.17%)	1371554(3.52%)	36121461(92.65%)
ZH2_3	37720808	5658121200	36979244	5528266509	0.0225	98.09	96.67	45.79	36979244	35593383(96.25%)	1268118(3.43%)	34325265(92.82%)
BY3_1	38221072	5733160800	37364612	5585008587	0.0233	97.89	96.34	45.45	37364612	35868024(95.99%)	1312223(3.51%)	34555801(92.48%)
BY3_2	39143944	5871591600	38471884	5752237422	0.0224	98.22	96.9	44.93	38471884	37054499(96.32%)	1321568(3.44%)	35732931(92.88%)
BY3_3	41115136	6167270400	40329458	6032450431	0.0228	98.08	96.68	45.19	40329458	38839622(96.31%)	1473502(3.65%)	37366120(92.65%)
BY4_1	38392318	5758847700	37591942	5620738765	0.0231	97.94	96.43	45.32	37591942	36003610(95.77%)	1416043(3.77%)	34587567(92.01%)
BY4_2	43412778	6511916700	42603360	6357966096	0.0224	98.06	96.63	46.95	42603360	40603199(95.31%)	1848267(4.34%)	38754932(90.97%)
BY4_3	38996448	5849467200	38224990	5713468071	0.0229	97.96	96.43	45.99	38224990	36699625(96.01%)	1544839(4.04%)	35154786(91.97%)
ZH5_1	38828920	5824338000	38063318	5691508771	0.0227	98.11	96.71	44.63	38063318	36664683(96.33%)	1195114(3.14%)	35469569(93.19%)
ZH5_2	44568766	6685314900	43805984	6547298518	0.0223	98.22	96.91	44.96	43805984	42267212(96.49%)	1364497(3.11%)	40902715(93.37%)
ZH5_3	40611006	6091650900	39858128	5954991883	0.0225	98.19	96.86	44.56	39858128	38386888(96.31%)	1250199(3.14%)	37136689(93.17%)
ZH6_1	41641680	6246252000	40929572	6116543609	0.0224	98.23	96.92	45.05	40929572	39378603(96.21%)	1296818(3.17%)	38081785(93.04%)
ZH6_2	39927130	5989069500	39140088	5852257781	0.0227	98.11	96.71	44.94	39140088	37717146(96.36%)	1205606(3.08%)	36511540(93.28%)
ZH6_3	41411454	6211718100	40656516	6075229914	0.0228	98.07	96.65	44.99	40656516	39163056(96.33%)	1251783(3.08%)	37911273(93.25%)
