# Supplementary material for: Physiological and Transcriptomic Dissection of Inflorescence Degeneration in Areca catechu L.: Aberrant Carbohydrate Redistribution and Disrupted Hormonal Homeostasis
Source: Plants (Basel). 2026 Jun 25;15(13):1962. doi: 10.3390/plants15131962 (PMC13364432; doi:10.3390/plants15131962)
Supplement: Supplementary file 1 [file plants-15-01962-s001.zip › Supplementary Table S3 Real-time PCR Primers.xlsx]

## Sheet: Sheet1
			Supplementary Table S3 Real-time qPCR gene-specific primer sequences
			AcMPK1	Acat-14g003280	TAGGCACTCCAGATGAGGCT	AAGGGTGGACATGGGGAAAC
			AcAHP2	Acat-13g012080	AACTCCATGTTCGCAGAGGG	TCCTCGCAGAACAAGGTGAC
			AcJAZ	Acat-2g003320	TGACAATTTTCCGGCCGAGA	GGTGGACACTGACACAGGAG
			AcSnRK2-6	Acat-15g024550	CCAATATGAGGAGCCCGACC	ATTGGTTGAGCCCACGAGTT
			AcPP2C50	Acat-14g001330	GCAATCCGCTCCACGACATCC	TATCGCCATCGCCTCCTTCCTC
			AcAMY3	Acat-16g000970	CTGGCACACCTGCAGTTTTC	CATACACATCCCTCTCCGCC
			AcWAXY	Acat-3g012010	ATTGCTGCCGATGTGTACCA	CTGCCAGCAACCTCTAAGCT
			AcSUS2	Acat-2g003580	TCAGATGAACCGTGTTCGCA	TAATCTCGGCAGGTCCTCCA
			/	β-actin	AAGGCTGGATTTGCTGG	GCCTTGGGGTTGAGAGGGGC
